# Supplementary material for: Surveillance of respiratory viruses in the outpatient setting in rural coastal Kenya: baseline epidemiological observations
Source: Wellcome Open Res. 2018 Jul 25;3:89. [Version 1] doi: 10.12688/wellcomeopenres.14662.1 (PMC6081997; doi:10.12688/wellcomeopenres.14662.1)
Supplement: Supplementary file 1 [file wellcomeopenres-3-15964-s0000.tgz]

Archive with 1 entries (1 files):
- 12dccaba-f373-4a9e-b463-8c2265ec97ac.docx
